# Supplementary material for: Pnictogen Bonding at the Core of a Carbene-Stiborane-Gold Complex: Impact on Structure and Reactivity
Source: Organometallics. 2024 Sep 26;43(19):2334–41. doi: 10.1021/acs.organomet.4c00347 (PMC11481098; doi:10.1021/acs.organomet.4c00347)
Supplement: Supplementary file 2 — om4c00347_si_002.xyz [file om4c00347_si_002.xyz]

45
4
Au     9.013824     0.665876     6.837562
Sb    11.056726     3.277644     6.448451
Cl    10.482449    -1.078371     7.028462
 N     5.712905     3.220811     6.503997
 N     6.378977     2.028923     6.738715
 C     4.396904     3.432548     7.068316
 H     3.706869     2.658555     6.725548
 H     4.029718     4.391447     6.699304
 H     4.419212     3.453090     8.165937
 C     5.616052     0.800183     6.809576
 H     4.962510     0.797363     7.687144
 H     6.338131    -0.012114     6.895450
 H     5.023189     0.670321     5.898409
 C     7.711215     2.154996     6.689157
 C     9.137864     4.299857     6.380385
 C     9.001267     5.670013     6.203722
 H     9.886036     6.293567     6.111487
 C     7.734147     6.288788     6.145500
 H     7.683807     7.367039     6.015812
 C     6.554188     5.571888     6.250057
 H     5.588640     6.065599     6.200710
 C     6.683455     4.188307     6.409723
 C     7.942285     3.558151     6.488339
 C    12.219096     5.091895     6.206075
 C    12.388488     5.575970     4.901423
 H    11.908977     5.069757     4.064387
 C    13.168910     6.703488     4.650872
 H    13.284574     7.067298     3.632772
 C    13.808404     7.354391     5.704296
 H    14.424292     8.229154     5.511771
 C    13.661624     6.873887     7.003706
 H    14.164078     7.373218     7.828773
 C    12.871894     5.751213     7.253453
 H    12.768780     5.389168     8.273162
 C    11.143760     3.174166     8.595026
 C    11.705961     2.030948     9.174512
 H    12.058594     1.214782     8.547606
 C    11.789811     1.911421    10.561929
 H    12.224345     1.016134    10.998857
 C    11.308752     2.929685    11.381288
 H    11.371848     2.834969    12.462419
 C    10.738952     4.068440    10.812648
 H    10.356794     4.863129    11.449145
 C    10.654912     4.189221     9.426482
 H    10.203222     5.079331     8.993694
57
5
Au    -0.940981    -1.809611     1.053246
Sb    -0.416516     1.339173    -0.069267
Cl     0.556768    -2.063981     2.747535
Cl     3.949754     0.792004     2.333310
Cl     6.023091    -0.909256     0.651126
Cl     5.169543    -2.055757    -2.149894
Cl     2.251172    -1.477720    -3.241493
 O     1.333013     1.090693     0.959750
 O     0.633195     0.165410    -1.371943
 N    -3.926708    -2.278476    -1.840768
 N    -3.121232    -2.645605    -0.777873
 C    -5.178105    -2.959443    -2.087247
 H    -5.009988    -4.030684    -2.217084
 H    -5.585234    -2.572150    -3.022473
 H    -5.903511    -2.790521    -1.280809
 C    -3.119588    -4.024312    -0.332965
 H    -4.099931    -4.307034     0.061590
 H    -2.376534    -4.097252     0.461397
 H    -2.837486    -4.687407    -1.156831
 C    -2.293951    -1.666616    -0.388670
 C    -2.107103     0.749482    -1.284047
 C    -2.681138     1.623035    -2.192561
 H    -2.307063     2.638530    -2.289963
 C    -3.748879     1.214934    -3.024599
 H    -4.172829     1.933229    -3.721329
 C    -4.262226    -0.069045    -2.991907
 H    -5.072940    -0.365307    -3.650105
 C    -3.673156    -0.954318    -2.079943
 C    -2.633340    -0.551395    -1.219223
 C    -1.408705     1.697628     1.777327
 C    -0.773618     1.512390     3.007855
 H     0.242075     1.134108     3.045369
 C    -1.468817     1.796408     4.181950
 H    -0.980459     1.643639     5.140355
 C    -2.781505     2.262293     4.130374
 H    -3.316668     2.479682     5.051061
 C    -3.412522     2.443616     2.901029
 H    -4.436941     2.804321     2.858164
 C    -2.728884     2.154849     1.721023
 H    -3.231632     2.285173     0.764638
 C     0.003401     3.238003    -0.896889
 C     0.601461     3.318530    -2.159035
 H     0.834279     2.411733    -2.711454
 C     0.905677     4.565536    -2.701525
 H     1.375675     4.627703    -3.679368
 C     0.614606     5.727809    -1.989045
 H     0.856230     6.698705    -2.413425
 C     0.019740     5.647580    -0.731406
 H    -0.201829     6.553264    -0.173180
 C    -0.286138     4.403610    -0.182058
 H    -0.741399     4.345982     0.803775
 C     2.250010     0.388250     0.299462
 C     3.527158     0.140031     0.794154
 C     4.436364    -0.616811     0.037202
 C     4.057721    -1.126760    -1.209783
 C     2.767539    -0.877109    -1.704708
 C     1.873389    -0.117250    -0.959111
34
A
Sb    10.818879     3.762489     6.763880
 C     8.815249     4.572092     6.476813
 C     8.593957     5.951283     6.589881
 H     9.408429     6.606952     6.817109
 C     7.305935     6.471731     6.405339
 H     7.136974     7.524775     6.491664
 C     6.239205     5.612989     6.107733
 H     5.255772     6.010363     5.966831
 C     6.460496     4.233798     5.994668
 C     7.748518     3.713349     6.179207
 C    12.296064     5.246392     6.156955
 C    12.753152     5.279101     4.832598
 H    12.377110     4.575737     4.119316
 C    13.702753     6.233018     4.442440
 H    14.051752     6.257990     3.431264
 C    14.195266     7.154225     5.376640
 H    14.920307     7.882562     5.078746
 C    13.738178     7.121516     6.700997
 H    14.114221     7.824880     7.414279
 C    12.788575     6.167601     7.091154
 H    12.439577     6.142628     8.102330
 C    11.108079     3.267283     8.867100
 C    11.964993     2.219029     9.228738
 H    12.477319     1.661723     8.472543
 C    12.150899     1.900685    10.580781
 H    12.805170     1.100318    10.856899
 C    11.479893     2.630598    11.571185
 H    11.621836     2.387535    12.603499
 C    10.622982     3.678856    11.209547
 H    10.110654     4.236160    11.965742
 C    10.437075     3.997198     9.857504
 H     9.782802     4.797564     9.581385
 H     5.646024     3.578128     5.767438
 H     7.917480     2.660307     6.092876
17
B
Au     9.093184     0.595396     6.654150
Cl    10.669575    -1.120268     6.634406
 N     5.746701     3.273884     6.772404
 N     6.342183     2.002608     6.814307
 C     4.308484     3.553279     6.892278
 H     3.750983     2.726457     6.504390
 H     4.069257     4.436405     6.337517
 H     4.058347     3.700345     7.922182
 C     5.632492     0.726697     6.985448
 H     4.749418     0.885169     7.568515
 H     6.269998     0.028352     7.486247
 H     5.361481     0.337845     6.026152
 C     7.665637     2.149065     6.672032
 C     6.710333     4.188513     6.604809
 C     7.933023     3.514447     6.537478
 H     8.896399     3.961402     6.406950
 H     6.569445     5.246889     6.534883
46
C
Sb    -0.194691     1.425454    -0.223325
Cl     4.107240     0.961234     2.427577
Cl     6.108818    -1.057099     1.026623
Cl     5.264740    -2.531315    -1.640031
Cl     2.424672    -1.976178    -2.931319
 O     1.516373     1.186908     0.907348
 O     0.842786     0.015435    -1.318372
 C    -2.015853     0.908911    -1.304520
 C    -2.599461     1.819184    -2.124150
 H    -2.162855     2.789487    -2.237233
 C    -3.772978     1.496178    -2.825180
 H    -4.224427     2.222043    -3.468772
 C    -4.337885     0.269791    -2.691632
 H    -5.231893     0.031229    -3.228974
 C    -3.751219    -0.683384    -1.850939
 C    -2.583053    -0.361860    -1.153120
 C    -1.360452     1.598798     1.610621
 C    -0.763180     1.326941     2.848876
 H     0.264982     1.034151     2.894150
 C    -1.512512     1.438564     4.027835
 H    -1.056469     1.231034     4.973272
 C    -2.859134     1.821994     3.968528
 H    -3.431242     1.907283     4.868686
 C    -3.456450     2.093715     2.730259
 H    -4.484645     2.386401     2.684973
 C    -2.707110     1.982093     1.551303
 H    -3.163168     2.189528     0.605853
 C     0.044532     3.408183    -1.097390
 C     0.326092     3.542277    -2.463643
 H     0.423706     2.671498    -3.077744
 C     0.479808     4.816833    -3.025607
 H     0.694768     4.919202    -4.068781
 C     0.351987     5.957312    -2.221311
 H     0.469328     6.930468    -2.650395
 C     0.070484     5.823230    -0.855033
 H    -0.027082     6.694015    -0.240929
 C    -0.083238     4.548665    -0.293062
 H    -0.298161     4.446295     0.750125
 C     2.388381     0.380655     0.367306
 C     3.642609     0.144338     0.939494
 C     4.527333    -0.751037     0.317511
 C     4.152912    -1.404721    -0.870455
 C     2.894939    -1.160533    -1.444328
 C     2.019083    -0.262716    -0.825220
 H    -4.193794    -1.651573    -1.743067
 H    -2.125698    -1.082361    -0.507672
 17
D
Au    -0.940981    -1.809611     1.053246
Cl     0.556768    -2.063981     2.747535
 N    -3.926708    -2.278476    -1.840768
 N    -3.121232    -2.645605    -0.777873
 C    -5.178105    -2.959443    -2.087247
 H    -5.009988    -4.030684    -2.217084
 H    -5.585234    -2.572150    -3.022473
 H    -5.903511    -2.790521    -1.280809
 C    -3.119588    -4.024312    -0.332965
 H    -4.099931    -4.307034     0.061590
 H    -2.376534    -4.097252     0.461397
 H    -2.837486    -4.687407    -1.156831
 C    -2.293951    -1.666616    -0.388670
 C    -3.673156    -0.954318    -2.079943
 C    -2.633340    -0.551395    -1.219223
 H    -4.175577    -0.335545    -2.793801
 H    -2.178062     0.416511    -1.191287
